# Supplementary material for: Central Nervous System Disorders with Auto-Antibodies in People Living with HIV
Source: Microorganisms. 2024 Aug 24;12(9):1758. doi: 10.3390/microorganisms12091758 (PMC11433650; doi:10.3390/microorganisms12091758)
Supplement: Supplementary file 1 [file microorganisms-12-01758-s001.zip]

Archive with 1 entries (1 files):
- microorganisms-3097130-supplementary.pdf
